# Supplementary material for: Effect of Molecular Weight on Gelling and Viscoelastic Properties of Poly(caprolactone)–b-Poly(ethylene glycol)–b-Poly(caprolactone) (PCL–PEG–PCL) Hydrogels
Source: Polymers (Basel). 2020 Oct 15;12(10):2372. doi: 10.3390/polym12102372 (PMC7650642; doi:10.3390/polym12102372)
Supplement: Supplementary file 1 [file polymers-12-02372-s001.zip]

Archive with 1 entries (1 files):
- polymers-969544-supplementary.docx
